# Supplementary material for: Efficient Regioselective Synthesis of Novel Condensed Sulfur–Nitrogen Heterocyclic Compounds Based on Annulation Reactions of 2-Quinolinesulfenyl Halides with Alkenes and Cycloalkenes
Source: Molecules. 2021 Aug 10;26(16):4844. doi: 10.3390/molecules26164844 (PMC8399591; doi:10.3390/molecules26164844)
Supplement: Supplementary file 1 [file molecules-26-04844-s001.zip]

Archive with 1 entries (1 files):
- molecules-1301940-supplementary.pdf
